# Supplementary material for: The relationship between visceral adiposity index and estimated pulse wave velocity: insights from NHANES database
Source: Front Nutr. 2025 Jun 11;12:1544084. doi: 10.3389/fnut.2025.1544084 (PMC12189020; doi:10.3389/fnut.2025.1544084)
Supplement: Supplementary file 1 [file Data_Sheet_1.zip]

Archive with 9 entries (8 files):
- Supplementary material/
- Supplementary material/Supplementary figure1 300DPI.jpg
- Supplementary material/Supplementary table1 Linear univariate regression.docx
- Supplementary material/Supplementary table2 Covariate screening.docx
- Supplementary material/Supplementary Table3 Characterisation of VAI and ePWV stratified.docx
- Supplementary material/Supplementary table4 Subgroup analysis .docx
- Supplementary material/Supplementary table5 Subgroup analysis.docx
- Supplementary material/Supplementary table6.docx
- Supplementary material/~$egends.docx
